# Supplementary material for: Plate-based 10X Genomics-compatible single-cell RNA-sequencing based on Smart-seq3xpress
Source: BMC Genomics. 2025 Dec 6;27:32. doi: 10.1186/s12864-025-12286-2 (PMC12797766; doi:10.1186/s12864-025-12286-2)
Supplement: Supplementary file 2 — Supplementary Material 2. [file 12864_2025_12286_MOESM2_ESM.xlsx]

## Sheet: Summary_Cost_Comparison
Cost Comparison PB10X, SS3X and 5' 10X Genomics
96 cells
Comparison cost 96 cells (EUR)					Comparison cost 96 cells (EUR)
	PB10X (24 TSOs)	SS3X	5' 10X			PB10X (96 TSOs)	SS3X	5' 10X
Lysis	0.970058	0.740765	1573.28		Lysis	0.970058	0.740765	1573.28
RT	1.81378	1.98364			RT	1.81378	1.98364
Pre-PCR	4.09646	4.27679			Pre-PCR	4.09646	4.27679
Tagmentation	NA	29.424	NA		Tagmentation	NA	29.424	NA
Sample Index PCR SS3x	NA	10.7801	NA		Sample Index PCR SS3x	NA	10.7801	NA
10X 5' V(D)J	275.175	NA	173.7		10X 5' V(D)J	68.7938	NA	173.7
10X 5' GEX	212.4	NA	142.312		10X 5' GEX	53.1	NA	142.312
Sequencing V(D)J	4.15122	NA	4.15122		Sequencing V(D)J	4.15122	NA	4.15122
Sequencing GEX	19.499	NA	19.499		Sequencing GEX	19.499	NA	19.499
Sequencing V(D)J + GEX	23.6502	127.917	23.6502		Sequencing V(D)J + GEX	23.6502	127.917	23.6502
Total V(D)J	286.207	175.122	1751.13		Total V(D)J	79.8253	175.122	1751.13
Total GEX	238.779	175.122	1735.09		Total GEX	79.4793	175.122	1735.09
Total V(D)J + GEX	518.106	175.122	1912.94		Total V(D)J + GEX	152.424	175.122	1912.94
384 cells
Comparison cost 384 cells (EUR)					Comparison cost 384 cells (EUR)					Comparison cost 384 cells (EUR)
	PB10X (24 TSOs)	SS3x	5' 10X			PB10X (96 TSOs)	SS3x	5' 10X			PB10X (384 TSOs)	SS3x	5' 10X
Lysis	3.88023	3.18824	1573.28		Lysis	3.88023	3.18824	1573.28		Lysis	3.88023	3.18824	1573.28
RT	7.25511	7.85707			RT	7.25511	7.85707			RT	7.25511	7.85707
Pre-PCR	16.3858	17.1072			Pre-PCR	16.3858	17.1072			Pre-PCR	16.3858	17.1072
Tagmentation	NA	103.296	NA		Tagmentation	NA	103.296	NA		Tagmentation	NA	103.296	NA
Sample Index PCR SS3x	NA	39.3458	NA		Sample Index PCR SS3x	NA	39.3458	NA		Sample Index PCR SS3x	NA	39.3458	NA
10X 5' V(D)J	1100.7	NA	173.7		10X 5' V(D)J	275.175	NA	173.7		10X 5' V(D)J	68.7938	NA	173.7
10X 5' GEX	849.6	NA	142.312		10X 5' GEX	212.4	NA	142.312		10X 5' GEX	53.1	NA	142.312
Sequencing V(D)J	16.6049	NA	16.6049		Sequencing V(D)J	16.6049	NA	16.6049		Sequencing V(D)J	16.6049	NA	16.6049
Sequencing GEX	77.9961	NA	77.9961		Sequencing GEX	77.9961	NA	77.9961		Sequencing GEX	77.9961	NA	77.9961
Sequencing V(D)J + GEX	94.601	511.666	94.601		Sequencing V(D)J + GEX	94.601	511.666	94.601		Sequencing V(D)J + GEX	94.601	511.666	94.601
Total V(D)J	1144.83	682.46	1763.59		Total V(D)J	319.301	682.46	1763.59		Total V(D)J	112.92	682.46	1763.59
Total GEX	955.117	682.46	1793.59		Total GEX	317.917	682.46	1793.59		Total GEX	158.617	682.46	1793.59
Total V(D)J + GEX	2072.42	682.46	1983.89		Total V(D)J + GEX	609.697	682.46	1983.89		Total V(D)J + GEX	244.016	682.46	1983.89
To note:
* Plastics & costs of FACS-based or droplet-based single-cell generation were not taken into account
* The cost comparison provided reflects the per-reaction cost specific to the tested scenarios (96 or 384 cells) and does not fully capture the initial investment associated with custom TSO synthesis. The cost per uniquely barcoded TSO is approximately €103.50, resulting in an upfront investment of €2,484 for 24 TSOs, €9,936 for 96 TSOs, and €39,744 for 384 TSOs. These initial costs should be con…

## Sheet: Summary_Overviews_BarCharts
96 cells
Total Cost V(D)J only (EUR)
PB10X (24 TSOs)	286.207
PB10X (96 TSOs)	79.8253
SS3X	175.122
5' 10X	1751.13
Total Cost GEX only (EUR)
PB10X (24 TSOs)	238.779
PB10X (96 TSOs)	79.4793
SS3X	175.122
5' 10X	1735.09
Total Cost V(D)J + GEX only (EUR)
PB10X (24 TSOs)	518.106
PB10X (96 TSOs)	152.424
SS3X	175.122
5' 10X	1912.94
384 cells
Total Cost V(D)J only (EUR)
PB10X (24 TSOs)	1144.83
PB10X (96 TSOs)	319.301
PB10X (384 TSOs)	112.92
SS3X	682.46
5' 10X	1763.59
Total Cost GEX only (EUR)
PB10X (24 TSOs)	955.117
PB10X (96 TSOs)	317.917
PB10X (384 TSOs)	158.617
SS3X	682.46
5' 10X	1793.59
Total Cost V(D)J + GEX only (EUR)
PB10X (24 TSOs)	2072.42
PB10X (96 TSOs)	609.697
PB10X (384 TSOs)	244.016
SS3X	682.46
5' 10X	1983.89

## Sheet: Costs_Calculation_PB10X_Details
Detailed Costs PB10X for 96 cells
(24 designed TSOs, 4 pools)
Lysis
Reagens	Stock conc	reactie conc	1 reaction		Cost (EUR)	Volume (µL)	Cost per µL (EUR/µL)	Cost per cell (EUR)		Total cost per cell (EUR)	Total cost 96 cells (EUR):
Oil			3		177.3	250000	0.0007092	0.0021276
PEG 8000	0.4	0.05	0.05		39.9	25000	0.001596	7.98e-05
Triton X100	0.1	0.001	0.003		87.1	100000	0.000871	2.613e-06
RNAse inhibitor	40	0.4	0.003		134.9	125	1.0792	0.0032376
OligodT	10	0.125	0.005		99.52	3750	0.0265387	0.000132693
dNTPs/each	2.5	0.5	0.08		106.8	4000	0.0267	0.002136
PB10X TSO*	100	0.75	0.003		103.5	130	0.796154	0.00238846		0.0101048	0.970058
Nuclease-free water			0.159
Reverse Transcription
Reagens	Stock conc	reactie conc	1 reaction		Cost (EUR)	Volume (µL)	Cost per µL (EUR/µL)	Cost per cell (EUR)
Tris-HCl pH 8.4	1000	25	0.01		70.1	1000000	7.01e-05	7.01e-07
NaCl	1000	30	0.012		64.75	100000	0.0006475	7.77e-06
MgCl2	50	2.5	0.01
GTP	100	1	0.008		51.69	250	0.20676	0.00165408
DTT	100	8	0.032		107.9	5000	0.02158	0.00069056
RNAse inhibitor	40	0.25	0.0025		134.9	125	1.0792	0.002698
Maxima H Minus	200	2	0.004		692.12	200	3.4606	0.0138424		0.0188935	1.81378
Nuclease-free water			0.0185
Pre-amplification PCR
Reagens	Stock conc	reactie conc	1 reaction		Cost (EUR)	Volume (µL)	Cost per µL (EUR/µL)	Cost per cell (EUR)
SeqAmp Buffer	2	1	0.5
10X FWP	50	0.5	0.01		60.74	1004	0.060498	0.00060498
SS3X RVP	50	0.5	0.01		66.02	566	0.116643	0.00116643
SeqAmp Polymerase	1.25	0.025	0.02		409	200	2.045	0.0409
Nuclease-free water			0.06							0.0426714	4.09646
10X 5' V(D)J - 0.5 reaction
Reagens	1 reaction				Cost (EUR)	Number of reactions	Cost per reaction (EUR/rxn)	Cost per rxn (EUR)
Library Construction Kit C (1000694)	2				1506.6	16	94.1625	188.325
Chromium Single Cell Human TCR Amplification Kit (1000252)	2				502.2	16	31.3875	62.775
Dual Index Kit TT Set A (1000215)	2				1155.6	96	12.0375	24.075		2.86641	275.175
10X 5' V(D)J Sequencing
Reagens	Reads/cell				Cost (EUR)	Number of reads	Cost per read (EUR/read)	Cost per cell (EUR)
AVITI 2x75 Seq Kit Cloudbreak Low Output	14200				761.3	250000000	3.0452e-06	0.0432418		0.0432418	4.15122
10X 5' GEX kit - 0.5 reaction
Reagens	1 reaction				Cost (EUR)	Number of reactions	Cost per reaction (EUR/rxn)	Cost per rxn (EUR)
Library Construction Kit C (1000694)	2				1506.6	16	94.1625	188.325
Dual Index Kit TT Set A (1000215)	2				1155.6	96	12.0375	24.075		2.2125	212.4
10X 5' GEX kit Sequencing
Reagens	Reads/cell				Cost (EUR)	Number of reads	Cost per read (EUR/read)	Cost per cell (EUR)
AVITI 2x75 Seq Kit Cloudbreak Low Output	66700				761.3	250000000	3.0452e-06	0.203115		0.203115	19.499
											Total cost 96 cells (VDJ)
											286.207	EUR
											Total cost 96 cells (GEX)
											238.779	EUR
											Total cost 96 cells (GEX + VDJ)
											518.106	EUR
Detailed Costs PB10X for 96 cells
(96 designed TSOs, 1 pool)
Lysis
Reagens	Stock conc	reactie conc	1 reaction		Cost (EUR)	Volume (µL)	Cost per µL (EUR/µL)	Cost per cell (EUR)		Total cost per cell (EUR)	Total cost 96 cells (EUR):
Oil			3		177.3	250000	0.0007092	0.0021276
PEG 8000	0.4	0.05	0.05		39.9	25000	0.001596	7.98e-05
Triton X100	0.1	0.001	0.003		87.1	100000	0.000871	2.613e-06
RNAse inhibitor	40	0.4	0.003		134.9	125	1.0792	0.0032376
OligodT	10	0.125	0.005		99.52	3750	0.0265387	0.000132693
dNTPs/each	2.5	0.5	0.08		106.8	4000	0.0267	0.002136
PB10X TSO*	100	0.75	0.003		103.5	130	0.796154	0.00238846		0.0101048	0.970058
Nuclease-free water			0.159
Reverse Transcription
Reagens	Stock conc	reactie conc	1 reaction		Cost (EUR)	Volume (µL)	Cost per µL (EUR/µL)	Cost per cell (EUR)
Tris-HCl pH 8.4	1000	25	0.01		70.1	1000000	7.01e-05	7.01e-07
NaCl	1000	30	0.012		64.75	100000	0.0006475	7.77e-06
MgCl2	50	2.5	0.01
GTP	100	1	0.008		51.69	250	0.20676	0.00165408
DTT	100	8	0.032		107.9	5000	0.02158	0.00069056
RNAse inhibitor	40	0.25	0.0025		134.9	125	1.0792	0.002698
Maxima H Minus	200	2	0.004		692.12	200	3.4606	0.0138424		0.0188935	1.81378
Nuclease-free water			0.0185
Pre-amplification PCR
Reagens	Stock conc	reactie conc	1 reaction		Cost (EUR)	Volume (µL)	Cost per µL (EUR/µL)	Cost per cell (EUR)
SeqAmp Buffer	2	1	0.5
10X FWP	50	0.5	0.01		60.74	1004	0.060498	0.00060498
SS3X RVP	50	0.5	0.01		66.02	566	0.116643	0.00116643
SeqAmp Polymerase	1.25	0.025	0.02		409	200	2.045	0.0409
Nuclease-free water			0.06							0.0426714	4.09646
10X 5' V(D)J - 0.5 reaction
Reagens	1 reaction				Cost (EUR)	Number of reactions	Cost per reaction (EUR/rxn)	Cost per rxn (EUR)
Library Construction Kit C (1000694)	0.5				1506.6	16	94.1625	47.0812
Chromium Single Cell Human TCR Amplification Kit (1000252)	0.5				502.2	16	31.3875	15.6937
Dual Index Kit TT Set A (1000215)	0.5				1155.6	96	12.0375	6.01875		0.716602	68.7938
10X 5' V(D)J Sequencing
Reagens	Reads/cell				Cost (EUR)	Number of reads	Cost per read (EUR/read)	Cost per cell (EUR)
AVITI 2x75 Seq Kit Cloudbreak Low Output	14200				761.3	250000000	3.0452e-06	0.0432418		0.0432418	4.15122
10X 5' GEX kit - 0.5 reaction
Reagens	1 reaction				Cost (EUR)	Number of reactions	Cost per reaction (EUR/rxn)	Cost per rxn (EUR)
Library Construction Kit C (1000694)	0.5				1506.6	16	94.1625	47.0812
Dual Index Kit TT Set A (1000215)	0.5				1155.6	96	12.0375	6.01875		0.553125	53.1
10X 5' GEX kit Sequencing
Reagens	Reads/cell				Cost (EUR)	Number of reads	Cost per read (EUR/read)	Cost per cell (EUR)
AVITI 2x75 Seq Kit Cloudbreak Low Output	66700				761.3	250000000	3.0452e-06	0.203115		0.203115	19.499
											Total cost 96 cells (VDJ)
											79.8253	EUR
											Total cost 96 cells (GEX)
											79.4793	EUR
											Total cost 96 cells (GEX + VDJ)
											152.424	EUR
Detailed Costs PB10X for 384 cells
(24 designed TSOs, 16 pools)
Lysis
Reagens	Stock conc	reactie conc	1 reaction		Cost (EUR)	Volume (µL)	Cost per µL (EUR/µL)	Cost per cell (EUR)		Total cost per cell (EUR)	Total cost 384 cells (EUR):
Oil			3		177.3	250000	0.0007092	0.0021276
PEG 8000	0.4	0.05	0.05		39.9	25000	0.001596	7.98e-05
Triton X100	0.1	0.001	0.003		87.1	100000	0.000871	2.613e-06
RNAse inhibitor	40	0.4	0.003		134.9	125	1.0792	0.0032376
OligodT	10	0.125	0.005		99.52	3750	0.0265387	0.000132693
dNTPs/each	2.5	0.5	0.08		106.8	4000	0.0267	0.002136
PB10X TSO*	100	0.75	0.003		103.5	130	0.796154	0.00238846		0.0101048	3.88023
Nuclease-free water			0.159
Reverse Transcription
Reagens	Stock conc	reactie conc	1 reaction		Cost (EUR)	Volume (µL)	Cost per µL (EUR/µL)	Cost per cell (EUR)
Tris-HCl pH 8.4	1000	25	0.01		70.1	1000000	7.01e-05	7.01e-07
NaCl	1000	30	0.012		64.75	100000	0.0006475	7.77e-06
MgCl2	50	2.5	0.01
GTP	100	1	0.008		51.69	250	0.20676	0.00165408
DTT	100	8	0.032		107.9	5000	0.02158	0.00069056
RNAse inhibitor	40	0.25	0.0025		134.9	125	1.0792	0.002698
Maxima H Minus	200	2	0.004		692.12	200	3.4606	0.0138424		0.0188935	7.25511
Nuclease-free water			0.0185
Pre-amplification PCR
Reagens	Stock conc	reactie conc	1 reaction		Cost (EUR)	Volume (µL)	Cost per µL (EUR/µL)	Cost per cell (EUR)
SeqAmp Buffer	2	1	0.5
10X FWP	50	0.5	0.01		60.74	1004	0.060498	0.00060498
SS3X RVP	50	0.5	0.01		66.02	566	0.116643	0.00116643
SeqAmp Polymerase	1.25	0.025	0.02		409	200	2.045	0.0409
Nuclease-free water			0.06							0.0426714	16.3858
10X 5' V(D)J - 0.5 reaction
Reagens	1 reaction				Cost (EUR)	Number of reactions	Cost per reaction (EUR/rxn)	Cost per rxn (EUR)
Library Construction Kit C (1000694)	8				1506.6	16	94.1625	753.3
Chromium Single Cell Human TCR Amplification Kit (1000252)	8				502.2	16	31.3875	251.1
Dual Index Kit TT Set A (1000215)	8				1155.6	96	12.0375	96.3		2.86641	1100.7
10X 5' V(D)J Sequencing
Reagens	Reads/cell				Cost (EUR)	Number of reads	Cost per read (EUR/read)	Cost per cell (EUR)
AVITI 2x75 Seq Kit Cloudbreak Low Output	14200				761.3	250000000	3.0452e-06	0.0432418		0.0432418	16.6049
10X 5' GEX kit - 0.5 reaction
Reagens	1 reaction				Cost (EUR)	Number of reactions	Cost per reaction (EUR/rxn)	Cost per rxn (EUR)
Library Construction Kit C (1000694)	8				1506.6	16	94.1625	753.3
Dual Index Kit TT Set A (1000215)	8				1155.6	96	12.0375	96.3		2.2125	849.6
10X 5' GEX kit Sequencing
Reagens	Reads/cell				Cost (EUR)	Number of reads	Cost per read (EUR/read)	Cost per cell (EUR)
AVITI 2x75 Seq Kit Cloudbreak Low Output	66700				761.3	250000000	3.0452e-06	0.203115		0.203115	77.9961
											Total cost 384 cells (VDJ)
											1144.83	EUR
											Total cost 384 cells (GEX)
											955.117	EUR
											Total cost 384 cells (GEX + VDJ)
											2072.42	EUR
Detailed Costs PB10X for 384 cells
(96 designed TSOs, 4 pools)
Lysis
Reagens	Stock conc	reactie conc	1 reaction		Cost (EUR)	Volume (µL)	Cost per µL (EUR/µL)	Cost per cell (EUR)		Total cost per cell (EUR)	Total cost 384 cells (EUR):
Oil			3		177.3	250000	0.0007092	0.0021276
PEG 8000	0.4	0.05	0.05		39.9	25000	0.001596	7.98e-05
Triton X100	0.1	0.001	0.003		87.1	100000	0.000871	2.613e-06
RNAse inhibitor	40	0.4	0.003		134.9	125	1.0792	0.0032376
OligodT	10	0.125	0.005		99.52	3750	0.0265387	0.000132693
dNTPs/each	2.5	0.5	0.08		106.8	4000	0.0267	0.002136
PB10X TSO*	100	0.75	0.003		103.5	130	0.796154	0.00238846		0.0101048	3.88023
Nuclease-free water			0.159
Reverse Transcription
Reagens	Stock conc	reactie conc	1 reaction		Cost (EUR)	Volume (µL)	Cost per µL (EUR/µL)	Cost per cell (EUR)
Tris-HCl pH 8.4	1000	25	0.01		70.1	1000000	7.01e-05	7.01e-07
NaCl	1000	30	0.012		64.75	100000	0.0006475	7.77e-06
MgCl2	50	2.5	0.01
GTP	100	1	0.008		51.69	250	0.20676	0.00165408
DTT	100	8	0.032		107.9	5000	0.02158	0.00069056
RNAse inhibitor	40	0.25	0.0025		134.9	125	1.0792	0.002698
Maxima H Minus	200	2	0.004		692.12	200	3.4606	0.0138424		0.0188935	7.25511
Nuclease-free water			0.0185
Pre-amplification PCR
Reagens	Stock conc	reactie conc	1 reaction		Cost (EUR)	Volume (µL)	Cost per µL (EUR/µL)	Cost per cell (EUR)
SeqAmp Buffer	2	1	0.5
10X FWP	50	0.5	0.01		60.74	1004	0.060498	0.00060498
SS3X RVP	50	0.5	0.01		66.02	566	0.116643	0.00116643
SeqAmp Polymerase	1.25	0.025	0.02		409	200	2.045	0.0409
Nuclease-free water			0.06							0.0426714	16.3858
10X 5' V(D)J - 0.5 reaction
Reagens	1 reaction				Cost (EUR)	Number of reactions	Cost per reaction (EUR/rxn)	Cost per rxn (EUR)
Library Construction Kit C (1000694)	2				1506.6	16	94.1625	188.325
Chromium Single Cell Human TCR Amplification Kit (1000252)	2				502.2	16	31.3875	62.775
Dual Index Kit TT Set A (1000215)	2				1155.6	96	12.0375	24.075		0.716602	275.175
10X 5' V(D)J Sequencing
Reagens	Reads/cell				Cost (EUR)	Number of reads	Cost per read (EUR/read)	Cost per cell (EUR)
AVITI 2x75 Seq Kit Cloudbreak Low Output	14200				761.3	250000000	3.0452e-06	0.0432418		0.0432418	16.6049
10X 5' GEX kit - 0.5 reaction
Reagens	1 reaction				Cost (EUR)	Number of reactions	Cost per reaction (EUR/rxn)	Cost per rxn (EUR)
Library Construction Kit C (1000694)	2				1506.6	16	94.1625	188.325
Dual Index Kit TT Set A (1000215)	2				1155.6	96	12.0375	24.075		0.553125	212.4
10X 5' GEX kit Sequencing
Reagens	Reads/cell				Cost (EUR)	Number of reads	Cost per read (EUR/read)	Cost per cell (EUR)
AVITI 2x75 Seq Kit Cloudbreak Low Output	66700				761.3	250000000	3.0452e-06	0.203115		0.203115	77.9961
											Total cost 384 cells (VDJ)
											319.301	EUR
											Total cost 384 cells (GEX)
											317.917	EUR
											Total cost 384 cells (GEX + VDJ)
											609.697	EUR
Detailed Costs PB10X for 384 cells
(384 designed TSOs, 1 pools)
Lysis
Reagens	Stock conc	reactie conc	1 reaction		Cost (EUR)	Volume (µL)	Cost per µL (EUR/µL)	Cost per cell (EUR)		Total cost per cell (EUR)	Total cost 384 cells (EUR):
Oil			3		177.3	250000	0.0007092	0.0021276
PEG 8000	0.4	0.05	0.05		39.9	25000	0.001596	7.98e-05
Triton X100	0.1	0.001	0.003		87.1	100000	0.000871	2.613e-06
RNAse inhibitor	40	0.4	0.003		134.9	125	1.0792	0.0032376
OligodT	10	0.125	0.005		99.52	3750	0.0265387	0.000132693
dNTPs/each	2.5	0.5	0.08		106.8	4000	0.0267	0.002136
PB10X TSO*	100	0.75	0.003		103.5	130	0.796154	0.00238846		0.0101048	3.88023
Nuclease-free water			0.159
Reverse Transcription
Reagens	Stock conc	reactie conc	1 reaction		Cost (EUR)	Volume (µL)	Cost per µL (EUR/µL)	Cost per cell (EUR)
Tris-HCl pH 8.4	1000	25	0.01		70.1	1000000	7.01e-05	7.01e-07
NaCl	1000	30	0.012		64.75	100000	0.0006475	7.77e-06
MgCl2	50	2.5	0.01
GTP	100	1	0.008		51.69	250	0.20676	0.00165408
DTT	100	8	0.032		107.9	5000	0.02158	0.00069056
RNAse inhibitor	40	0.25	0.0025		134.9	125	1.0792	0.002698
Maxima H Minus	200	2	0.004		692.12	200	3.4606	0.0138424		0.0188935	7.25511
Nuclease-free water			0.0185
Pre-amplification PCR
Reagens	Stock conc	reactie conc	1 reaction		Cost (EUR)	Volume (µL)	Cost per µL (EUR/µL)	Cost per cell (EUR)
SeqAmp Buffer	2	1	0.5
10X FWP	50	0.5	0.01		60.74	1004	0.060498	0.00060498
SS3X RVP	50	0.5	0.01		66.02	566	0.116643	0.00116643
SeqAmp Polymerase	1.25	0.025	0.02		409	200	2.045	0.0409
Nuclease-free water			0.06							0.0426714	16.3858
10X 5' V(D)J - 0.5 reaction
Reagens	1 reaction				Cost (EUR)	Number of reactions	Cost per reaction (EUR/rxn)	Cost per rxn (EUR)
Library Construction Kit C (1000694)	0.5				1506.6	16	94.1625	47.0812
Chromium Single Cell Human TCR Amplification Kit (1000252)	0.5				502.2	16	31.3875	15.6937
Dual Index Kit TT Set A (1000215)	0.5				1155.6	96	12.0375	6.01875		0.17915	68.7938
10X 5' V(D)J Sequencing
Reagens	Reads/cell				Cost (EUR)	Number of reads	Cost per read (EUR/read)	Cost per cell (EUR)
AVITI 2x75 Seq Kit Cloudbreak Low Output	14200				761.3	250000000	3.0452e-06	0.0432418		0.0432418	16.6049
10X 5' GEX kit - 0.5 reaction
Reagens	1 reaction				Cost (EUR)	Number of reactions	Cost per reaction (EUR/rxn)	Cost per rxn (EUR)
Library Construction Kit C (1000694)	0.5				1506.6	16	94.1625	47.0812
Dual Index Kit TT Set A (1000215)	0.5				1155.6	96	12.0375	6.01875		0.138281	53.1
10X 5' GEX kit Sequencing
Reagens	Reads/cell				Cost (EUR)	Number of reads	Cost per read (EUR/read)	Cost per cell (EUR)
AVITI 2x75 Seq Kit Cloudbreak Low Output	66700				761.3	250000000	3.0452e-06	0.203115		0.203115	77.9961
											Total cost 384 cells (VDJ)
											112.92	EUR
											Total cost 384 cells (GEX)
											158.617	EUR
											Total cost 384 cells (GEX + VDJ)
											244.016	EUR
To note:
* The cost comparison provided reflects the per-reaction cost specific to the tested scenarios (96 or 384 cells) and does not fully capture the initial investment associated with custom TSO synthesis. The cost per uniquely barcoded TSO is approximately €103.50, resulting in an upfront investment of €2,484 for 24 TSOs, €9,936 for 96 TSOs, and €39,744 for 384 TSOs. These initial costs should be con…

## Sheet: Costs_Calculation_SS3x_Details
Detailed Costs SS3x (96 cells)
Lysis
Reagens	Stock conc	reactie conc	1 reaction		Cost (EUR)	Volume (µL)	Cost per µL (EUR/µL)	Cost per cell (EUR)		Total cost per cell (EUR)	Total cost 96 cells (EUR):
Oil			3		177.3	250000	0.0007092	0.0021276
PEG 8000	0.4	0.05	0.05		39.9	25000	0.001596	7.98e-05
Triton X100	0.1	0.001	0.003		87.1	100000	0.000871	2.613e-06
RNAse inhibitor	40	0.4	0.003		134.9	125	1.0792	0.0032376
OligodT	10	0.125	0.005		99.52	3750	0.0265387	0.000132693
dNTPs/each	2.5	0.5	0.08		106.8	4000	0.0267	0.002136		0.00771631	0.740765
Nuclease free H2O			0.159
Reverse Transcription
Reagens	Stock conc	reactie conc	1 reaction		Cost (EUR)	Volume (µL)	Cost per µL (EUR/µL)	Cost per cell (EUR)
Tris-HCl pH 8.4	1000	25	0.01		70.1	1000000	7.01e-05	7.01e-07
NaCl	1000	30	0.012		64.75	100000	0.0006475	7.77e-06
MgCl2	50	2.5	0.01
GTP	100	1	0.008		51.69	250	0.20676	0.00165408
DTT	100	8	0.032		97	5000	0.0194	0.0006208
RNAse inhibitor	40	0.25	0.0025		134.9	125	1.0792	0.002698
SS3X TSO	100	0.75	0.003		164.3	268	0.61306	0.00183918
Maxima H Minus	200	2	0.004		692.12	200	3.4606	0.0138424		0.0206629	1.98364
Nuclease-free H2O			0.0185
Pre-amplification PCR
Reagens	Stock conc	reactie conc	1 reaction		Cost (EUR)	Volume (µL)	Cost per µL (EUR/µL)	Cost per cell (EUR)
SeqAmp Buffer	2	1	0.5
FWP	50	0.5	0.01		77.98	314	0.248344	0.00248344
RVP	50	0.5	0.01		66.02	566	0.116643	0.00116643
SeqAmp Polymerase	1.25	0.025	0.02		409	200	2.045	0.0409
Nuclease-free water			0.06							0.0445499	4.27679
Tagmentation
Reagens	Stock conc	reactie conc	1 reaction		Cost (EUR)	Volume (µL)	Cost per µL (EUR/µL)	Cost per cell (EUR)
Home-made tagmentation buffer	4	1	0.5				0.013	0.0065
Diagenode loaded tagmentase			0.025		120	10	12	0.3
Nuclease-Free H2O			0.475							0.3065	29.424
Sample Index PCR
Reagens	Stock conc	reactie conc	1 reaction		Cost (EUR)	Volume (µL)	Cost per µL (EUR/µL)	Cost per cell (EUR)
Phusion HF Buffer	5	1	1
dNTPs/each	2.5	0.2	0.4		106.8	4000	0.0267	0.01068
Phusion HF Polymerase	2	0.01	0.025		114.35	50	2.287	0.057175
tRNA carrier	10	0.75	0.075		187	500	0.374	0.02805
Nextera IDT UDI primers (each)	0.5	0.1	1		157.319	100	1.57319	0.0163874		0.112292	10.7801
Sequencing
Reagens	Reads/per cell				Cost (EUR)	Number of reads	Cost per read (EUR/read)	Cost per cell (EUR)
AVITI 2x150 Seq Kit Cloudbreak Low Output	338000				985.55	250000000	3.9422e-06	1.33246		1.33246	127.917
											Total cost 96 cells:
											175.122	EUR
Detailed Costs SS3x (384 cells)
Lysis
Reagens	Stock conc	reactie conc	1 reaction		Cost (EUR)	Volume (µL)	Cost per µL (EUR/µL)	Cost per cell (EUR)		Total cost per cell (EUR)	Total cost 384 cells (EUR):
Oil			3		177.3	250000	0.0007092	0.0021276
PEG 8000	0.4	0.05	0.05		39.9	25000	0.001596	7.98e-05
Triton X100	0.1	0.001	0.003		87.1	100000	0.000871	2.613e-06
RNAse inhibitor	40	0.4	0.003		134.9	125	1.0792	0.0032376
OligodT	10	0.125	0.005		99.52	3750	0.0265387	0.000132693
dNTPs/each	2.5	0.5	0.08		34.03	1000	0.03403	0.0027224		0.00830271	3.18824
Nuclease free H2O			0.159
Reverse Transcription
Reagens	Stock conc	reactie conc	1 reaction		Cost (EUR)	Volume (µL)	Cost per µL (EUR/µL)	Cost per cell (EUR)
Tris-HCl pH 8.4	1000	25	0.01		70.1	1000000	7.01e-05	7.01e-07
NaCl	1000	30	0.012		64.75	100000	0.0006475	7.77e-06
MgCl2	50	2.5	0.01
GTP	100	1	0.008		51.69	250	0.20676	0.00165408
DTT	100	8	0.032		107.9	5000	0.02158	0.00069056
RNAse inhibitor	40	0.25	0.0025		134.9	125	1.0792	0.002698
Improved TSO	100	0.75	0.003		96.67	185	0.522541	0.00156762
Maxima H Minus	200	2	0.004		692.12	200	3.4606	0.0138424		0.0204611	7.85707
Nuclease-free H2O			0.0185
Pre-amplification PCR
Reagens	Stock conc	reactie conc	1 reaction		Cost (EUR)	Volume (µL)	Cost per µL (EUR/µL)	Cost per cell (EUR)
SeqAmp Buffer	2	1	0.5
FWP	50	0.5	0.01		77.98	314	0.248344	0.00248344
RVP	50	0.5	0.01		66.02	566	0.116643	0.00116643
SeqAmp Polymerase	1.25	0.025	0.02		409	200	2.045	0.0409
Nuclease-free water			0.06							0.0445499	17.1072
Tagmentation
Reagens	Stock conc	reactie conc	1 reaction		Cost (EUR)	Volume (µL)	Cost per µL (EUR/µL)	Cost per cell (EUR)
Home-made tagmentation buffer	4	1	0.5				0.013	0.0065
Diagenode loaded tagmentase			0.025		120	10	12	0.2625
Nuclease-Free H2O			0.475							0.269	103.296
Sample Index PCR
Reagens	Stock conc	reactie conc	1 reaction		Cost (EUR)	Volume (µL)	Cost per µL (EUR/µL)	Cost per cell (EUR)
Phusion HF Buffer	5	1	1
dNTPs/each	2.5	0.2	0.4		34.03	1000	0.03403	0.00085075
Phusion HF Polymerase	2	0.01	0.025		114.35	50	2.287	0.057175
tRNA carrier	10	0.75	0.075		187	500	0.374	0.02805
Nextera IDT UDI primers (each)	0.5	0.1	1		157.319	100	1.57319	0.0163874		0.102463	39.3458
Sequencing
Reagens	Reads/per cell				Cost (EUR)	Number of reads	Cost per read (EUR/read)	Cost per cell (EUR)
AVITI 2x150 Seq Kit Cloudbreak Low Output	338000				985.55	250000000	3.9422e-06	1.33246		1.33246	511.666
											Total cost 384 cells:
											682.46	EUR

## Sheet: Costs_Calculation_10X_Details
Detailed Costs 5' 10X for 96 cells
10X Chip
Reagens	1 reaction		Cost (EUR)	Number of reactions	Cost per reaction (EUR/rxn)	Cost per rxn (EUR)		Total cost per cell (EUR)	Total cost 96 cells (EUR):
Chromium GEM-X Single Cell 5' Chip Kit v3 (1000698 - Chip Kit)	1		1395	32	43.5938	43.5938
Chromium GEM-X Single Cell 5' Kit v3 (1000699 - Reagent kit)	1		24475	16	1529.69	1529.69		16.3883	1573.28
10X 5' V(D)J
Reagens	1 reaction		Cost (EUR)	Number of reactions	Cost per reaction (EUR/rxn)	Cost per rxn (EUR)
Library Construction Kit C (1000694)	1		1506.6	16	94.1625	94.1625
Chromium Single Cell Human TCR Amplification Kit (1000252)	1		502.2	16	31.3875	31.3875
Dual Index Kit TT Set A (1000215)	1		1155.6	96	12.0375	48.15		1.80937	173.7
								.
10X 5' V(D)J Sequencing
Reagens	Reads/cell		Cost (EUR)	Number of reads	Cost per read (EUR/read)	Cost per cell (EUR)
AVITI 2x75 Seq Kit Cloudbreak Low Output	14200		761.3	250000000	3.0452e-06	0.0432418		0.0432418	4.15122
10X 5' GEX kit
Reagens	1 reaction		Cost (EUR)	Number of reactions	Cost per reaction (EUR/rxn)	Cost per rxn (EUR)
Library Construction Kit C (1000694)	1		1506.6	16	94.1625	94.1625
Dual Index Kit TT Set A (1000215)	1		1155.6	96	12.0375	48.15		1.48242	142.312
10X 5' GEX kit Sequencing
Reagens	Reads/cell		Cost (EUR)	Number of reads	Cost per read (EUR/read)	Cost per cell (EUR)
AVITI 2x75 Seq Kit Cloudbreak Low Output	66700		761.3	250000000	3.0452e-06	0.203115		0.203115	19.499
									Total cost 96 cells (VDJ)
									1751.13	EUR
									Total cost 96 cells (GEX)
									1735.09	EUR
									Total cost 96 cells (GEX + VDJ)
									1912.94	EUR
Detailed Costs 5' 10X for 384 cells
10X Chip
Reagens	1 reaction		Cost (EUR)	Number of reactions	Cost per reaction (EUR/rxn)	Cost per rxn (EUR)		Total cost per cell (EUR)	Total cost 384 cells (EUR):
Chromium GEM-X Single Cell 5' Chip Kit v3 (1000698 - Chip Kit)	1		1395	32	43.5938	43.5938
Chromium GEM-X Single Cell 5' Kit v3 (1000699 - Reagent kit)	1		24475	16	1529.69	1529.69		4.09709	1573.28
10X 5' V(D)J
Reagens	1 reaction		Cost (EUR)	Number of reactions	Cost per reaction (EUR/rxn)	Cost per rxn (EUR)
Library Construction Kit C (1000694)	1		1506.6	16	94.1625	94.1625
Chromium Single Cell Human TCR Amplification Kit (1000252)	1		502.2	16	31.3875	31.3875
Dual Index Kit TT Set A (1000215)	1		1155.6	96	12.0375	48.15		0.452344	173.7
								.
10X 5' V(D)J Sequencing
Reagens	Reads/cell		Cost (EUR)	Number of reads	Cost per read (EUR/read)	Cost per cell (EUR)
AVITI 2x75 Seq Kit Cloudbreak Low Output	14200		761.3	250000000	3.0452e-06	0.0432418		0.0432418	16.6049
10X 5' GEX kit
Reagens	1 reaction		Cost (EUR)	Number of reactions	Cost per reaction (EUR/rxn)	Cost per rxn (EUR)
Library Construction Kit C (1000694)	1		1506.6	16	94.1625	94.1625
Dual Index Kit TT Set A (1000215)	1		1155.6	96	12.0375	48.15		0.370605	142.312
10X 5' GEX kit Sequencing
Reagens	Reads/cell		Cost (EUR)	Number of reads	Cost per read (EUR/read)	Cost per cell (EUR)
AVITI 2x75 Seq Kit Cloudbreak Low Output	66700		761.3	250000000	3.0452e-06	0.203115		0.203115	77.9961
									Total cost 384 cells (VDJ)
									1763.59	EUR
									Total cost 384 cells (GEX)
									1793.59	EUR
									Total cost 384 cells (GEX + VDJ)
									1983.89	EUR
